# Supplementary material for: Panmim: a resource of pan-cancer metastasis immune microenvironment
Source: J Transl Med. 2025 Oct 28;23:1183. doi: 10.1186/s12967-025-06484-5 (PMC12570596; doi:10.1186/s12967-025-06484-5)
Supplement: Supplementary file 1 — Additional file 1: Table S1. Detailed information of each dataset in the Panmim database, including the types of primary cancers, metastatic sites, research types, and data sources [file 12967_2025_6484_MOESM1_ESM.csv]

DBID	Primary cancer	Primary site	Metastatic site	Study type	Data accession	Cell Number	PMID
PMM00001	Gastric adenocarcinoma	Stomach	Ovary	Comparison	GSE234129	6150	37419119
PMM00002	Breast invasive ductal carcinoma	Breast	Lymph_node	Comparison	GSE195861	37767	35852797
PMM00003	Pancreatic ductal adenocarcinoma	Pancreas	Omentum	Comparison	GSE154778	7914	32988401
PMM00004	Pancreatic ductal adenocarcinoma	Pancreas	Liver	Comparison	GSE154778	13900	32988401
PMM00005	Breast cancer	Breast	Brain	Single	GSE234832	4528	37479733
PMM00006	Lung cancer	Lung	Brain	Single	GSE234832	2310	37479733
PMM00007	Breast cancer	Breast	Liver	Single	GSE249361	55642	38318373
PMM00008	Cervical carcinoma	Cervix	Liver	Single	GSE249361	27305	38318373
PMM00009	Nasopharyngeal carcinoma	Nasopharynx	Liver	Single	GSE249361	20446	38318373
PMM00010	Thyroid carcinoma	Thyroid gland	Liver	Single	GSE249361	58346	38318373
PMM00011	Gastric cancer	Antrum;Pylorus;Cardia	Peritoneum	Comparison	GSE183904	118927	34642171
PMM00012	Laryngeal squamous cell carcinoma	Larynx	Lymph_node	Comparison	GSE206332	57782	38191598
PMM00013	Colorectal cancer	Colorectal	Liver	Comparison	GSE245552	172031
PMM00014	Papillary thyroid carcinoma	Thyroid gland	Lymph_node	Comparison	GSE241184	27945
PMM00015	Colorectal cancer	Colorectal	Liver	Comparison	GSE221575	14588	38253219
PMM00016	Lung adenocarcinoma	Lung	Brain	Single	GSE202371	41966	36336787
PMM00017	Gallbladder carcinoma		Liver	Comparison	GSE201425	17180	35982235
PMM00018	Intrahepatic cholangiocarcinoma		Peritoneum	Comparison	GSE201425	8387	35982235
PMM00019	Intrahepatic cholangiocarcinoma		Liver	Comparison	GSE201425	7736	35982235
PMM00020	Salivary adenoid cystic carcinoma	Tongue	Lung	Comparison	GSE217084	51102	36879115
PMM00021	Melanoma		Brain	Single	GSE200218	61838	35803246
PMM00022	Melanoma		Subcutaneous	Single	GSE200218	66434	35803246
PMM00023	Colorectal cancer	Colorectal	Peritoneum	Single	GSE183916	26296	35927254
PMM00024	Breast cancer	Breast	Leptomeningeal	Single	GSE202501	6391
PMM00025	Breast invasive ductal carcinoma	Breast	Lymph_node	Comparison	GSE167036	91295	36357424
PMM00026	Testicular seminoma	Testicular	Lymph_node	Comparison	GSE197778	17634	35494058
PMM00027	Papillary thyroid carcinoma	Thyroid gland	Lymph_node	Comparison	GSE184362	185840	34663816;36523593
PMM00028	Papillary thyroid carcinoma	Thyroid gland	Subcutaneous	Comparison	GSE184362	116921	34663816;36523593
PMM00029	Head and neck squamous cell carcinoma	Oral cavity;Oropharynx;Larynx/Hypopharynx;Nasopharynx	Liver	Comparison	GSE234933	197222	37535729
PMM00030	Head and neck squamous cell carcinoma	Oral cavity;Oropharynx;Larynx/Hypopharynx;Nasopharynx	Lung	Comparison	GSE234933	208601	37535729
PMM00031	Head and neck squamous cell carcinoma	Oral cavity;Oropharynx;Larynx/Hypopharynx;Nasopharynx	Pleura	Comparison	GSE234933	177813	37535729
PMM00032	Head and neck squamous cell carcinoma	Oral cavity;Oropharynx;Larynx/Hypopharynx;Nasopharynx	Skin	Comparison	GSE234933	182945	37535729
PMM00033	Head and neck squamous cell carcinoma	Oral cavity;Oropharynx;Larynx/Hypopharynx;Nasopharynx	Sternum	Comparison	GSE234933	180611	37535729
PMM00034	Breast cancer	Breast	Brain	Single	GSE193745	1407	37655659
PMM00035	Colorectal cancer	Colorectal	Brain	Single	GSE193745	909	37655659
PMM00036	Endometrial cancer	Endometrial	Brain	Single	GSE193745	3525	37655659
PMM00037	Uterine cancer	Uterine	Brain	Single	GSE193745	4420	37655659
PMM00038	Melanoma		Brain	Single	GSE193745	6366	37655659
PMM00039	Adenoid cystic carcinoma		Brain	Single	GSE193745	484	37655659
PMM00040	Hypopharygeal squamous cell carcinoma	Hypopharynx	Lymph_node	Comparison	GSE227156	83374
PMM00041	Colorectal cancer	Colorectal	Liver	Single	GSE235057	57780
PMM00042	Gastric adenocarcinoma	Stomach	Liver	Comparison	GSE234129	5720	37419119
PMM00043	Pancreatic ductal adenocarcinoma	Pancreas	Liver	Comparison	GSE197177	72420	37612267
PMM00044	Endometrial cancer	Endometrial	Lung	Single	GSE225689	10463	37532934
PMM00045	Oral squamous cell carcinoma	Anterior mouth base	Lymph_node	Comparison	GSE195655	36026	37076857
PMM00046	Breast cancer	Breast	Lymph_node	Single	GSE188807	12124	36148946
PMM00047	Colorectal cancer	Colorectal	Liver	Comparison	GSE225857	18721	37327339
PMM00048	Breast cancer	Breast	Lymph_node	Comparison	GSE225600	71984	36594618
PMM00049	Head and neck squamous cell carcinoma	Tongue	Lymph_node	Comparison	GSE188737	41558	36973261
PMM00050	Gastric cancer	Stomach	Lymph_node	Comparison	GSE163558	27204	35184420
PMM00051	Gastric cancer	Stomach	Ovary	Comparison	GSE163558	19495	35184420
PMM00052	Gastric cancer	Stomach	Peritoneum	Comparison	GSE163558	20430	35184420
PMM00053	Gastric cancer	Stomach	Liver	Comparison	GSE163558	27593	35184420
PMM00054	Hepatocellular carcinoma	Liver	Lymph_node	Comparison	GSE149614	56579	35933472;38204987;38414027
PMM00055	Melanoma		Brain	Single	GSE186344	11326	35063085
PMM00056	Breast cancer	Breast	Brain	Single	GSE186344	19922	35063085
PMM00057	Lung cancer	Lung	Brain	Single	GSE186344	16787	35063085
PMM00058	Ovarian cancer	Ovary	Brain	Single	GSE186344	8974	35063085
PMM00059	Colorectal cancer	Colorectal	Brain	Single	GSE186344	1417	35063085
PMM00060	Renal cell carcinoma	Renal	Brain	Single	GSE186344	995	35063085
PMM00061	Rhabdomyosarcoma		Brain	Single	GSE186344	5831	35063085
PMM00062	Breast cancer	Breast	Lymph_node	Comparison	GSE180286	91904	34611125;36148946
PMM00063	Uveal melanoma	Eye	Liver	Single	GSE176029	9416	34470851
PMM00064	Colorectal cancer	Colorectal	Liver	Comparison	GSE178318	55272	34489408
PMM00065	Colorectal cancer	Colorectal	Liver	Comparison	GSE178318	47675	34489408
PMM00066	Prostate cancer	Prostate	Bone	Single	GSE143791	15524	34719426
PMM00067	Pancreatic neuroendocrine tumor	pancreas	Liver	Comparison	GSE162708	10698	34671197
PMM00068	Breast cancer	Breast	Lymph_node	Comparison	GSE158399	21007	33564857
PMM00069	Melanoma		Brain	Single	GSE174401	16208	34035069;38030596
PMM00070	Melanoma		Skin	Single	GSE174401	1646	34035069;38030596
PMM00071	Melanoma		Leptomeningeal	Single	GSE174401	8870	34035069;38030596
PMM00072	Ovarian cancer	Ovary	Omentum	Single	GSE147082	9159	34038734
PMM00073	Uveal melanoma	Eye	Liver	Comparison	GSE158803	6195	34548323
PMM00074	Non-small cell lung cancer	Lung	Brain	Single	GSE158803	943	34548323
PMM00075	Non-small cell lung cancer	Lung	Leptomeningeal	Single	GSE150660	5688	32675368
PMM00076	Breast cancer	Breast	Leptomeningeal	Single	GSE150660	10646	32675368
PMM00077	Lung adenocarcinoma	Lung	Lymph_node	Comparison	GSE131907	116688	32385277
PMM00078	Lung adenocarcinoma	Lung	Brain	Comparison	GSE131907	121283	32385277
PMM00079	Small intestinal neuroendocrine tumor	Small intestine	Liver	Comparison	GSE140312	4358	32054662
PMM00080	Uveal melanoma	Eye	Liver	Comparison	GSE139829	130358	31980621
PMM00081	Lung adenocarcinoma	Lung	Bone	Comparison	GSE123902	13454	32042191
PMM00082	Lung adenocarcinoma	Lung	Brain	Comparison	GSE123902	16051	32042191
PMM00083	Lung adenocarcinoma	Lung	Adrenal	Comparison	GSE123902	14783	32042191
PMM00084	Lung adenocarcinoma	Lung	Brain	Single	GSE143423	3764
PMM00085	Breast cancer	Breast	Brain	Single	GSE143423	5798
PMM00086	High-grade serous ovarian cancer	Ovary	Omentum	Comparison	HRA002184	65782	37488416
PMM00087	Cervical squamous cell carcinoma	Cervix	Lymph_node	Comparison	E-MTAB-12305	83773	35812401
PMM00088	Head and neck squamous cell carcinoma		Lymph_node	Comparison	GSE140042	29723
PMM00089	Head and neck squamous cell carcinoma		Lymph_node	Comparison	GSE140042	18466
PMM00090	Osteosarcoma	Bone	Lung	Comparison	GSE152048	96539	33303760
